# Supplementary material for: Comparison of Walking Quality Variables between End-Stage Osteonecrosis of Femoral Head Patients and Healthy Subjects by a Footscan Plantar Pressure System
Source: Medicina (Kaunas). 2022 Dec 28;59(1):59. doi: 10.3390/medicina59010059 (PMC9865786; doi:10.3390/medicina59010059)
Supplement: Supplementary file 1 [file medicina-59-00059-s001.zip]

Archive with 1 entries (1 files):
- medicina-2041083-supplementary.pdf
